# Supplementary material for: Finite mixtures of matrix variate Poisson-log normal distributions for three-way count data
Source: Bioinformatics. 2023 Apr 5;39(5):btad167. doi: 10.1093/bioinformatics/btad167 (PMC10159656; doi:10.1093/bioinformatics/btad167)
Supplement: btad167_Supplementary_Data [file btad167_supplementary_data.zip]

Archive with 11 entries (10 files):
- Supplementary File/
- Supplementary File/.DS_Store
- __MACOSX/Supplementary File/._.DS_Store
- Supplementary File/Supplementary_File_2.csv
- __MACOSX/Supplementary File/._Supplementary_File_2.csv
- Supplementary File/Supplementary_File_5.pdf
- __MACOSX/Supplementary File/._Supplementary_File_5.pdf
- Supplementary File/Supplementary_File_4.pdf
- __MACOSX/Supplementary File/._Supplementary_File_4.pdf
- Supplementary File/Supplementary_File_1.pdf
- Supplementary File/Supplementary_File_3.pdf
