# Supplementary material for: Finite mixtures of matrix variate Poisson-log normal distributions for three-way count data
Source: Bioinformatics. 2023 Apr 5;39(5):btad167. doi: 10.1093/bioinformatics/btad167 (PMC10159656; doi:10.1093/bioinformatics/btad167)
Supplement: btad167_Supplementary_Data [file btad167_supplementary_data.zip › Supplementary File/Supplementary_File_2.csv]

Cluster1	Cluster2	Cluster3	Cluster4	Cluster5	Cluster6	Cluster7	Cluster8
Phvul.001G001500	Phvul.001G006300	Phvul.001G012700	Phvul.001G043100	Phvul.001G009300	Phvul.001G026400	Phvul.001G020700	Phvul.001G088700
Phvul.001G064000	Phvul.001G037100	Phvul.001G012800	Phvul.001G093400	Phvul.001G015100	Phvul.001G039700	Phvul.001G049600	CUFF.678.1
Phvul.001G077000	Phvul.001G184600	Phvul.001G017400	Phvul.001G114800	CUFF.109.2	Phvul.001G082800	Phvul.001G082000	Phvul.001G110400
Phvul.001G085200	Phvul.001G247600	Phvul.001G083000	Phvul.001G126600	Phvul.001G060300	Phvul.001G185800	Phvul.001G100200	Phvul.001G111700
Phvul.001G111000	Phvul.001G248200	Phvul.001G125900	Phvul.001G160100	Phvul.001G135600	Phvul.001G221700	Phvul.001G107400	Phvul.001G112100
Phvul.001G185500	Phvul.001G254300	Phvul.001G177700	Phvul.001G160500	Phvul.001G151600	Phvul.001G229600	Phvul.001G131600	CUFF.800.1
Phvul.001G219000	Phvul.001G168900	Phvul.001G216300	Phvul.001G173300	Phvul.001G154100	Phvul.001G235800	Phvul.001G147700	Phvul.001G146300
Phvul.001G246200	Phvul.001G202400	Phvul.001G102300	Phvul.001G250300	Phvul.001G220300	Phvul.001G262400	Phvul.001G205900	Phvul.001G164400
Phvul.001G246900	Phvul.001G212700	Phvul.001G146800	Phvul.001G145800	Phvul.001G230500	Phvul.001G038400	Phvul.001G213600	Phvul.001G168700
Phvul.001G036700	Phvul.001G230200	Phvul.001G192200	Phvul.001G258200	Phvul.001G243900	Phvul.001G230300	Phvul.001G215300	Phvul.001G176300
Phvul.001G080700	Phvul.001G246300	Phvul.001G202500	Phvul.002G030900	Phvul.001G055800	Phvul.002G052800	Phvul.001G221400	Phvul.001G197800
Phvul.001G103300	Phvul.001G248300	Phvul.002G039100	Phvul.002G035300	Phvul.001G076400	Phvul.002G109000	Phvul.001G226600	Phvul.001G227900
Phvul.001G118300	Phvul.001G256200	Phvul.002G039200	CUFF.1904.2	Phvul.001G131100	Phvul.002G111300	Phvul.001G267000	Phvul.001G229700
Phvul.001G120700	CUFF.404.1	Phvul.002G151100	Phvul.002G097000	Phvul.001G165500	Phvul.002G188700	Phvul.001G009700	Phvul.001G251400
Phvul.001G172900	Phvul.002G020200	Phvul.002G218700	Phvul.002G158700	Phvul.001G167400	Phvul.002G211000	Phvul.001G074200	Phvul.001G252900
Phvul.001G234300	Phvul.002G022300	Phvul.002G260400	Phvul.002G200000	Phvul.002G037900	Phvul.002G231500	Phvul.001G077400	Phvul.001G254400
Phvul.001G255500	Phvul.002G025500	Phvul.002G327800	Phvul.002G203700	Phvul.002G043800	Phvul.002G261700	Phvul.001G078400	Phvul.001G258000
Phvul.001G257300	Phvul.002G028400	Phvul.002G038600	Phvul.002G234300	Phvul.002G057800	Phvul.002G316200	Phvul.001G103800	Phvul.001G001700
Phvul.001G257400	Phvul.002G068000	Phvul.002G038700	Phvul.002G235700	Phvul.002G071900	Phvul.002G030500	Phvul.001G148000	Phvul.001G011800
Phvul.001G258300	Phvul.002G104800	Phvul.002G038800	Phvul.002G278500	Phvul.002G245500	Phvul.002G048400	Phvul.001G154500	Phvul.001G029100
Phvul.001G263300	CUFF.2210.1	Phvul.002G038900	Phvul.002G018600	Phvul.002G247600	Phvul.002G052600	Phvul.001G188900	Phvul.001G117200
Phvul.001G265600	Phvul.002G203800	Phvul.002G039000	Phvul.002G107700	Phvul.002G296300	Phvul.002G107300	Phvul.001G225000	Phvul.001G194700
Phvul.002G027900	Phvul.002G261900	Phvul.002G039300	Phvul.002G189000	Phvul.002G314300	Phvul.002G261800	Phvul.001G254200	Phvul.001G221500
Phvul.002G029700	Phvul.002G283100	Phvul.002G040100	Phvul.002G196100	Phvul.002G003000	CUFF.3067.5	CUFF.1199.1	Phvul.001G229500
Phvul.002G097100	Phvul.002G020900	Phvul.002G092100	Phvul.002G200700	Phvul.002G108900	Phvul.002G289100	Phvul.002G020600	Phvul.001G248400
Phvul.002G111400	Phvul.002G021800	Phvul.002G152700	Phvul.002G200800	Phvul.002G176300	Phvul.002G304500	Phvul.002G085500	Phvul.001G253500
Phvul.002G122200	Phvul.002G057500	Phvul.002G163500	Phvul.002G221900	Phvul.002G189700	Phvul.003G010000	Phvul.002G156900	CUFF.258.1
Phvul.002G140100	Phvul.002G105800	Phvul.002G175900	Phvul.002G250600	Phvul.002G191300	Phvul.003G015700	Phvul.002G170200	CUFF.1676.1
Phvul.002G207500	CUFF.2526.1	Phvul.002G184300	Phvul.002G306000	Phvul.002G232200	Phvul.003G021400	Phvul.002G188600	Phvul.002G026800
Phvul.002G216400	Phvul.002G219400	Phvul.002G235900	Phvul.002G326600	Phvul.002G266300	Phvul.003G024900	Phvul.002G029900	Phvul.002G063700
Phvul.002G239300	Phvul.003G005200	Phvul.002G313600	CUFF.3086.1	Phvul.002G324500	Phvul.003G028400	Phvul.002G031100	Phvul.002G093100
Phvul.002G270700	Phvul.003G006500	Phvul.003G066500	Phvul.003G005700	Phvul.003G005800	Phvul.003G028600	Phvul.002G084500	Phvul.002G124500
Phvul.002G301600	Phvul.003G011900	Phvul.003G066600	Phvul.003G039500	Phvul.003G028300	Phvul.003G029700	Phvul.002G111900	Phvul.002G225300
Phvul.002G330700	Phvul.003G036600	Phvul.003G124200	Phvul.003G090100	Phvul.003G045700	Phvul.003G060300	Phvul.002G127300	Phvul.002G235600
Phvul.002G023300	Phvul.003G056700	Phvul.003G165100	Phvul.003G184200	Phvul.003G103100	Phvul.003G080400	Phvul.002G144800	Phvul.002G237900
Phvul.002G158800	Phvul.003G096300	Phvul.003G020900	Phvul.003G197400	Phvul.003G128800	Phvul.003G142000	Phvul.002G150000	Phvul.002G006200
Phvul.002G184400	Phvul.003G136200	Phvul.003G021900	Phvul.003G220400	Phvul.003G157600	Phvul.003G179100	Phvul.002G201700	Phvul.002G022200
Phvul.002G214100	Phvul.003G152200	Phvul.003G042300	Phvul.003G231100	Phvul.003G168600	Phvul.003G180100	Phvul.002G211100	Phvul.002G026400
Phvul.002G214300	Phvul.003G158800	Phvul.003G062600	Phvul.003G271800	Phvul.003G185600	Phvul.003G180600	Phvul.002G215000	Phvul.002G104500
Phvul.002G263100	Phvul.003G193600	Phvul.003G071300	Phvul.003G012800	Phvul.003G221300	Phvul.003G199900	Phvul.002G239800	Phvul.002G127400
Phvul.002G287800	CUFF.4512.2	Phvul.003G148600	Phvul.003G015300	Phvul.003G244200	Phvul.003G203900	Phvul.002G243300	Phvul.002G132200
Phvul.002G327700	Phvul.003G206400	Phvul.003G174200	CUFF.3483.1	Phvul.003G275700	Phvul.003G212100	Phvul.002G258500	Phvul.002G132800
Phvul.003G006400	CUFF.4616.1	Phvul.003G221100	Phvul.003G034400	Phvul.003G008900	Phvul.003G215600	Phvul.002G280400	Phvul.002G133900
Phvul.003G019700	Phvul.003G237800	Phvul.003G222400	Phvul.003G041200	Phvul.003G100200	Phvul.003G230100	CUFF.1900.1	Phvul.002G140800
Phvul.003G020800	Phvul.003G250100	Phvul.003G228400	Phvul.003G064700	Phvul.003G119100	Phvul.003G015200	Phvul.003G011500	Phvul.002G143100
Phvul.003G025900	Phvul.003G277600	Phvul.003G252400	Phvul.003G070000	Phvul.003G172500	Phvul.003G021600	Phvul.003G020500	Phvul.002G221300
Phvul.003G027500	Phvul.003G004300	Phvul.003G261900	Phvul.003G109000	Phvul.003G178200	Phvul.003G030800	Phvul.003G020700	Phvul.002G250700
Phvul.003G127500	Phvul.003G005600	Phvul.004G005800	Phvul.003G111800	Phvul.003G191600	Phvul.003G081700	Phvul.003G024000	Phvul.002G263700
Phvul.003G147700	Phvul.003G011100	Phvul.004G144400	Phvul.003G151400	Phvul.003G202300	Phvul.003G091600	Phvul.003G177700	Phvul.002G269900
Phvul.003G150200	Phvul.003G020000	Phvul.004G162300	Phvul.003G192700	Phvul.004G123200	Phvul.003G110400	Phvul.003G187800	Phvul.002G276600
Phvul.003G157000	Phvul.003G020300	Phvul.005G012400	Phvul.003G218600	Phvul.004G129100	Phvul.003G151600	Phvul.003G204400	Phvul.002G332100
Phvul.003G162200	Phvul.003G030200	Phvul.005G015500	Phvul.003G224800	Phvul.004G017600	Phvul.003G207400	Phvul.003G207200	Phvul.003G011800
Phvul.003G168700	Phvul.003G033700	Phvul.005G114100	Phvul.003G225100	Phvul.004G019400	Phvul.003G267100	Phvul.003G208300	Phvul.003G021000
Phvul.003G181400	Phvul.003G046900	Phvul.005G133800	Phvul.003G238700	Phvul.004G022500	CUFF.4230.1	Phvul.003G251300	Phvul.003G023000
Phvul.003G182400	Phvul.003G120500	Phvul.005G008200	Phvul.004G042800	Phvul.004G026600	Phvul.004G019900	Phvul.003G045600	Phvul.003G077400
Phvul.003G183200	CUFF.4368.1	Phvul.005G039300	Phvul.004G102700	Phvul.004G034200	Phvul.004G053600	Phvul.003G196300	Phvul.003G098100
Phvul.003G184300	CUFF.4969.1	Phvul.005G168900	Phvul.004G111900	Phvul.004G038800	Phvul.004G093000	Phvul.003G219200	Phvul.003G101200
Phvul.003G205700	CUFF.5253.1	Phvul.005G170900	Phvul.004G117600	Phvul.004G100900	Phvul.004G119400	Phvul.003G263900	Phvul.003G105800
Phvul.003G249200	Phvul.004G062600	Phvul.006G201800	Phvul.004G174600	Phvul.005G021900	Phvul.004G127500	Phvul.003G276600	CUFF.4006.1
Phvul.003G249800	Phvul.004G086400	Phvul.006G000100	Phvul.004G037200	Phvul.005G025000	Phvul.004G130100	Phvul.004G031400	Phvul.003G153200
Phvul.003G271400	Phvul.004G101800	Phvul.006G022500	Phvul.004G057100	Phvul.005G139000	CUFF.5219.1	Phvul.004G056600	CUFF.4301.2
Phvul.003G019100	Phvul.004G117100	Phvul.006G028700	Phvul.004G076100	Phvul.005G022000	Phvul.004G041400	Phvul.004G090800	Phvul.003G163200
Phvul.003G031200	CUFF.5716.1	Phvul.006G066200	Phvul.004G098300	Phvul.005G045700	Phvul.004G128200	Phvul.004G094700	CUFF.4339.2
Phvul.003G031400	Phvul.004G157900	Phvul.006G097300	Phvul.004G104200	Phvul.005G055300	Phvul.004G177100	Phvul.004G097500	Phvul.003G186700
CUFF.3583.1	Phvul.004G163300	Phvul.006G114800	Phvul.004G131000	Phvul.005G180200	Phvul.005G002400	Phvul.004G097700	Phvul.003G192500
CUFF.3589.1	Phvul.004G129400	Phvul.006G148200	Phvul.004G159900	Phvul.006G043300	Phvul.005G019500	CUFF.5724.1	Phvul.003G192900
Phvul.003G076000	CUFF.5406.1	Phvul.006G175500	Phvul.004G174300	Phvul.006G060500	Phvul.005G086600	Phvul.004G142400	Phvul.003G199200
Phvul.003G080800	Phvul.005G019300	Phvul.007G171300	Phvul.005G017600	Phvul.006G113000	Phvul.005G136400	Phvul.004G108900	Phvul.003G249600
Phvul.003G085400	Phvul.005G023600	Phvul.007G211000	Phvul.005G033800	Phvul.006G216100	Phvul.005G017100	Phvul.004G114300	Phvul.003G252700
Phvul.003G096700	CUFF.6480.1	Phvul.007G045600	CUFF.6193.1	Phvul.006G185600	Phvul.005G042700	Phvul.004G156000	Phvul.003G263300
Phvul.003G096800	Phvul.005G083400	Phvul.007G072200	Phvul.005G039100	Phvul.007G055400	Phvul.005G042900	Phvul.004G158800	Phvul.003G275100
Phvul.003G109100	Phvul.005G096300	Phvul.007G150500	Phvul.005G093900	Phvul.007G081100	CUFF.6289.1	Phvul.004G163600	Phvul.003G288100
Phvul.003G112900	Phvul.005G125400	Phvul.007G269200	Phvul.005G172900	Phvul.007G144400	Phvul.005G054500	CUFF.5501.1	Phvul.003G291500
Phvul.003G142700	Phvul.005G135200	Phvul.008G041800	Phvul.005G177800	Phvul.007G145500	Phvul.005G058900	Phvul.005G020800	Phvul.003G007200
Phvul.003G154800	Phvul.005G014100	Phvul.008G186600	CUFF.6186.1	Phvul.007G160700	Phvul.005G083700	Phvul.005G051600	Phvul.003G007600
Phvul.003G163300	Phvul.005G017700	Phvul.008G191200	Phvul.005G108500	Phvul.007G174000	Phvul.005G107900	Phvul.005G118300	Phvul.003G022000
Phvul.003G168000	Phvul.005G057400	Phvul.008G202900	Phvul.005G124200	Phvul.007G175300	Phvul.006G028800	Phvul.005G023400	Phvul.003G022100
Phvul.003G169800	CUFF.6647.3	Phvul.008G204400	Phvul.006G003300	Phvul.007G267500	Phvul.006G112800	Phvul.005G042200	Phvul.003G046100
Phvul.003G182700	CUFF.6484.1	Phvul.008G243500	Phvul.006G017800	Phvul.007G070600	Phvul.006G125400	Phvul.005G100400	Phvul.003G154200
Phvul.003G196500	CUFF.6519.1	Phvul.008G247400	Phvul.006G026300	Phvul.007G079200	Phvul.006G143800	Phvul.005G166700	Phvul.003G157100
Phvul.003G263600	CUFF.7093.1	Phvul.008G282800	Phvul.006G028500	Phvul.007G093100	Phvul.006G175000	Phvul.005G173600	Phvul.003G159500
Phvul.003G267200	Phvul.006G023200	Phvul.008G103400	Phvul.006G047400	Phvul.007G142700	Phvul.006G202500	Phvul.006G147800	Phvul.003G159600
Phvul.003G277000	Phvul.006G046000	Phvul.008G104100	Phvul.006G102200	Phvul.007G218500	CUFF.8101.1	Phvul.006G150100	Phvul.003G164900
Phvul.003G286600	Phvul.006G069600	Phvul.008G169400	Phvul.006G111600	Phvul.008G013700	Phvul.006G214500	Phvul.006G155500	Phvul.003G167800
CUFF.3677.1	Phvul.006G012300	Phvul.008G197000	Phvul.006G116100	Phvul.008G020600	Phvul.006G013500	Phvul.006G181900	Phvul.003G168800
Phvul.004G048800	Phvul.006G017400	Phvul.008G279800	Phvul.006G122400	Phvul.008G074600	Phvul.006G168800	Phvul.006G017100	Phvul.003G168900
Phvul.004G085100	CUFF.7186.1	CUFF.10628.1	Phvul.006G207700	Phvul.008G123200	Phvul.007G002400	Phvul.006G023700	Phvul.003G182000
Phvul.004G094600	Phvul.006G037200	Phvul.009G032300	Phvul.006G011100	Phvul.008G139600	Phvul.007G074300	Phvul.006G033500	Phvul.003G193000
Phvul.004G111500	Phvul.006G139100	Phvul.009G069600	Phvul.006G175100	Phvul.008G199800	Phvul.007G167200	Phvul.006G069300	Phvul.003G194100
Phvul.004G134000	Phvul.006G177400	Phvul.009G070200	Phvul.006G209500	Phvul.008G242400	Phvul.007G226800	Phvul.006G087500	Phvul.003G240800
Phvul.004G134100	Phvul.006G178100	Phvul.009G130300	Phvul.007G027700	Phvul.008G003900	Phvul.007G019300	Phvul.006G094100	CUFF.3889.1
Phvul.004G174800	Phvul.006G178600	Phvul.009G158200	Phvul.007G183200	Phvul.008G025700	Phvul.007G063900	Phvul.006G096100	Phvul.004G002000
Phvul.004G006500	CUFF.7066.1	Phvul.009G244100	Phvul.007G186700	Phvul.008G059100	Phvul.007G086700	Phvul.006G097700	Phvul.004G035000
Phvul.004G012500	Phvul.007G075900	Phvul.009G260800	Phvul.007G195200	Phvul.008G061000	Phvul.007G119500	Phvul.006G153200	Phvul.004G042600
Phvul.004G023100	Phvul.007G141000	Phvul.009G114600	Phvul.007G219300	Phvul.008G139000	CUFF.8837.2	Phvul.007G032800	Phvul.004G045000
Phvul.004G032900	Phvul.007G276500	Phvul.009G143100	Phvul.007G273000	Phvul.008G142400	Phvul.007G120000	Phvul.007G078600	Phvul.004G045600
Phvul.004G064700	Phvul.007G069500	Phvul.009G192400	Phvul.007G008600	Phvul.008G183200	Phvul.007G156700	Phvul.007G130100	Phvul.004G046500
Phvul.004G118200	Phvul.007G080400	CUFF.13096.1	Phvul.007G064800	Phvul.009G034900	Phvul.007G174100	Phvul.007G130200	Phvul.004G073400
Phvul.004G133900	Phvul.007G102100	Phvul.010G158200	Phvul.007G127800	Phvul.009G035200	Phvul.007G225300	Phvul.007G165300	Phvul.004G078400
Phvul.004G145500	Phvul.007G182200	Phvul.011G046300	Phvul.007G195100	Phvul.009G048100	Phvul.008G047700	Phvul.007G246700	Phvul.004G090200
CUFF.5889.1	CUFF.8901.1	Phvul.011G089600	Phvul.007G198800	Phvul.009G130100	Phvul.008G167800	Phvul.007G269300	Phvul.004G094500
Phvul.005G018400	Phvul.008G016600	Phvul.011G105600	Phvul.007G234800	Phvul.009G035500	Phvul.008G173300	Phvul.007G022100	Phvul.004G100800
Phvul.005G055100	Phvul.008G064500	Phvul.L005700	Phvul.007G241800	Phvul.009G099400	Phvul.008G176100	Phvul.007G044500	Phvul.004G111400
Phvul.005G055200	Phvul.008G065000	Phvul.L005900	Phvul.008G031700	Phvul.009G099700	Phvul.008G274300	Phvul.007G070100	Phvul.004G122000
Phvul.005G086000	Phvul.008G094900	NA	Phvul.008G063400	Phvul.009G119700	Phvul.008G008200	Phvul.007G137600	Phvul.004G149000
Phvul.005G088600	Phvul.008G128700	NA	Phvul.008G063700	Phvul.009G178000	Phvul.008G032000	Phvul.007G225200	Phvul.004G001700
Phvul.005G100700	Phvul.008G141300	NA	CUFF.10045.1	Phvul.009G180900	Phvul.008G044800	Phvul.008G157700	Phvul.004G002100
CUFF.6774.3	Phvul.008G152300	NA	Phvul.008G200900	Phvul.009G184400	Phvul.008G091000	CUFF.10540.1	Phvul.004G006700
Phvul.005G016000	Phvul.008G179700	NA	Phvul.008G202600	Phvul.009G195600	Phvul.008G091600	Phvul.008G207700	Phvul.004G011600
Phvul.005G027300	Phvul.008G217300	NA	Phvul.008G204900	Phvul.009G202700	Phvul.008G116500	Phvul.008G217500	Phvul.004G031300
Phvul.005G078500	Phvul.008G228000	NA	Phvul.008G213800	Phvul.009G207000	Phvul.008G137100	Phvul.008G217600	Phvul.004G035700
Phvul.005G083900	Phvul.008G020200	NA	Phvul.008G216600	Phvul.009G229300	Phvul.008G212700	Phvul.008G047200	Phvul.004G079500
Phvul.005G108300	Phvul.008G076600	NA	Phvul.008G027800	Phvul.010G056800	Phvul.008G215600	Phvul.008G073100	Phvul.004G086800
Phvul.005G174800	Phvul.008G115600	NA	Phvul.008G086800	Phvul.010G085000	Phvul.008G218900	Phvul.008G084900	Phvul.004G161500
Phvul.005G182100	Phvul.008G121300	NA	Phvul.008G171300	Phvul.010G129100	Phvul.008G223600	Phvul.008G241700	Phvul.005G013800
Phvul.006G018800	Phvul.008G146200	NA	Phvul.008G249500	Phvul.010G136800	Phvul.009G015500	CUFF.10521.1	Phvul.005G018000
Phvul.006G028100	Phvul.008G239700	NA	Phvul.008G274700	Phvul.010G099000	Phvul.009G059000	Phvul.009G029600	Phvul.005G025500
Phvul.006G029100	Phvul.009G001700	NA	Phvul.008G275000	Phvul.010G115000	Phvul.009G124600	Phvul.009G033900	CUFF.6192.1
Phvul.006G039800	Phvul.009G014800	NA	Phvul.009G016000	Phvul.010G123500	Phvul.009G187800	Phvul.009G058700	Phvul.005G045500
Phvul.006G042800	Phvul.009G053800	NA	Phvul.009G018100	Phvul.010G134100	Phvul.009G205100	Phvul.009G106400	Phvul.005G092900
Phvul.006G050900	Phvul.009G196900	NA	Phvul.009G103900	Phvul.010G152900	Phvul.009G231800	Phvul.009G172200	Phvul.005G099700
Phvul.006G166100	Phvul.009G234800	NA	Phvul.009G111800	Phvul.010G157900	Phvul.009G083500	Phvul.009G218700	Phvul.005G134200
Phvul.006G175200	Phvul.009G241900	NA	Phvul.009G129500	Phvul.011G009900	Phvul.009G144100	Phvul.009G044900	Phvul.005G006600
Phvul.006G054500	Phvul.009G252900	NA	Phvul.009G175600	Phvul.011G015700	Phvul.009G176000	Phvul.009G049600	Phvul.005G016700
Phvul.006G093600	Phvul.009G262400	NA	Phvul.009G179600	Phvul.011G033400	Phvul.009G211000	Phvul.009G058600	Phvul.005G019000
Phvul.006G127300	Phvul.009G102000	NA	Phvul.009G180400	Phvul.011G050300	Phvul.009G224200	Phvul.009G094000	Phvul.005G019100
Phvul.006G141200	Phvul.009G105300	NA	Phvul.009G256400	NA	Phvul.009G231200	Phvul.009G174000	Phvul.005G021200
Phvul.006G151500	Phvul.009G118900	NA	Phvul.009G261700	NA	Phvul.009G242700	Phvul.009G177400	Phvul.005G055500
Phvul.007G010900	Phvul.009G149500	NA	Phvul.009G261900	NA	Phvul.010G003000	Phvul.009G229500	Phvul.005G073200
CUFF.8371.1	Phvul.009G187400	NA	Phvul.009G038800	NA	Phvul.010G010400	Phvul.010G001600	Phvul.005G073300
Phvul.007G057600	Phvul.010G047900	NA	Phvul.009G051100	NA	CUFF.13054.1	Phvul.010G012200	Phvul.005G079200
Phvul.007G059700	Phvul.010G051100	NA	Phvul.009G075100	NA	Phvul.010G066400	Phvul.010G054000	Phvul.005G085900
Phvul.007G094200	CUFF.13298.1	NA	Phvul.009G228200	NA	Phvul.010G075400	Phvul.010G066100	Phvul.005G138000
Phvul.007G104000	Phvul.010G016000	NA	Phvul.010G005800	NA	Phvul.010G108700	Phvul.010G104800	Phvul.005G138100
Phvul.007G192800	CUFF.13022.1	NA	Phvul.010G009400	NA	Phvul.011G010600	Phvul.010G112600	CUFF.6563.1
Phvul.007G196800	CUFF.13224.1	NA	Phvul.010G055800	NA	Phvul.011G089900	Phvul.010G117900	Phvul.006G005300
Phvul.007G200700	Phvul.010G107400	NA	CUFF.13086.1	NA	Phvul.011G095400	Phvul.010G122500	Phvul.006G133600
Phvul.007G241600	Phvul.010G134200	NA	Phvul.010G021900	NA	Phvul.011G096800	Phvul.010G007400	Phvul.006G007400
Phvul.007G026000	CUFF.13049.1	NA	Phvul.010G087500	NA	Phvul.011G100400	Phvul.010G089500	Phvul.006G021700
Phvul.007G060000	CUFF.13074.1	NA	Phvul.010G111200	NA	Phvul.011G112800	Phvul.010G116600	Phvul.006G022700
Phvul.007G102300	Phvul.011G099500	NA	Phvul.010G118800	NA	Phvul.011G180400	Phvul.010G117200	Phvul.006G027800
Phvul.007G113800	Phvul.011G128700	NA	Phvul.010G155100	NA	Phvul.011G185500	Phvul.010G139800	Phvul.006G027900
Phvul.007G128600	Phvul.011G132600	NA	CUFF.13066.1	NA	Phvul.011G083100	Phvul.010G141100	CUFF.7392.2
Phvul.007G143000	Phvul.011G135600	NA	Phvul.011G017700	NA	Phvul.011G098000	Phvul.010G151000	Phvul.006G076600
Phvul.007G235100	Phvul.011G145900	NA	CUFF.13822.1	NA	Phvul.011G191900	CUFF.13073.1	Phvul.006G121700
Phvul.007G235300	Phvul.011G205000	NA	Phvul.011G048700	NA	Phvul.011G206100	CUFF.13242.1	Phvul.006G143500
Phvul.007G253700	Phvul.011G205200	NA	Phvul.011G060200	NA	Phvul.011G211100	Phvul.011G028200	Phvul.006G143700
Phvul.008G062900	Phvul.011G205300	NA	Phvul.011G067100	NA	NA	Phvul.011G047500	Phvul.006G153400
Phvul.008G078600	Phvul.011G205600	NA	Phvul.011G153400	NA	NA	Phvul.011G077600	Phvul.006G167700
Phvul.008G087600	Phvul.011G210400	NA	Phvul.011G157400	NA	NA	Phvul.011G086400	Phvul.006G167800
Phvul.008G119100	Phvul.011G015800	NA	Phvul.011G164800	NA	NA	Phvul.011G095300	Phvul.006G171000
Phvul.008G130100	Phvul.011G059400	NA	Phvul.011G208700	NA	NA	Phvul.011G124000	Phvul.006G192700
Phvul.008G173200	Phvul.011G113200	NA	Phvul.011G208800	NA	NA	Phvul.011G166900	Phvul.006G198600
Phvul.008G266700	Phvul.011G121200	NA	CUFF.13821.1	NA	NA	Phvul.011G203000	Phvul.007G008500
Phvul.008G070100	CUFF.14412.5	NA	Phvul.011G060300	NA	NA	Phvul.011G005900	Phvul.007G023700
Phvul.008G114000	Phvul.011G205400	NA	Phvul.011G091300	NA	NA	Phvul.011G014200	Phvul.007G032900
Phvul.008G114100	Phvul.011G205500	NA	Phvul.011G138300	NA	NA	Phvul.011G080100	Phvul.007G082700
Phvul.008G148700	CUFF.14745.1	NA	Phvul.011G174700	NA	NA	CUFF.14355.1	CUFF.8811.3
Phvul.008G195400	Phvul.011G211800	NA	Phvul.011G182200	NA	NA	Phvul.011G141400	CUFF.8882.1
Phvul.008G196500	Phvul.011G215700	NA	Phvul.011G208100	NA	NA	CUFF.13720.1	Phvul.007G131500
Phvul.008G199200	CUFF.14372.1	NA	CUFF.14805.1	NA	NA	Phvul.L008000	Phvul.007G132500
Phvul.008G254400	CUFF.14524.1	NA	Phvul.L004600	NA	NA	Phvul.L004900	Phvul.007G183300
Phvul.008G270000	CUFF.14856.1	NA	NA	NA	NA	NA	Phvul.007G203400
CUFF.11205.1	NA	NA	NA	NA	NA	NA	Phvul.007G236800
Phvul.009G024700	NA	NA	NA	NA	NA	NA	Phvul.007G260200
Phvul.009G029000	NA	NA	NA	NA	NA	NA	Phvul.007G024600
Phvul.009G045100	NA	NA	NA	NA	NA	NA	Phvul.007G075700
Phvul.009G058900	NA	NA	NA	NA	NA	NA	Phvul.007G080800
Phvul.009G086200	NA	NA	NA	NA	NA	NA	CUFF.8757.3
Phvul.009G133000	NA	NA	NA	NA	NA	NA	CUFF.8758.2
Phvul.009G134700	NA	NA	NA	NA	NA	NA	Phvul.007G138300
Phvul.009G145800	NA	NA	NA	NA	NA	NA	Phvul.007G144000
Phvul.009G145900	NA	NA	NA	NA	NA	NA	Phvul.007G215600
Phvul.009G159100	NA	NA	NA	NA	NA	NA	Phvul.007G225100
Phvul.009G186300	NA	NA	NA	NA	NA	NA	Phvul.007G261100
Phvul.009G186500	NA	NA	NA	NA	NA	NA	Phvul.007G265400
Phvul.009G211300	NA	NA	NA	NA	NA	NA	CUFF.9465.1
Phvul.009G212400	NA	NA	NA	NA	NA	NA	Phvul.008G031800
Phvul.009G024600	NA	NA	NA	NA	NA	NA	Phvul.008G053400
Phvul.009G029500	NA	NA	NA	NA	NA	NA	Phvul.008G087000
Phvul.009G053000	NA	NA	NA	NA	NA	NA	Phvul.008G108000
Phvul.009G111900	NA	NA	NA	NA	NA	NA	Phvul.008G150300
Phvul.009G134300	NA	NA	NA	NA	NA	NA	Phvul.008G166900
Phvul.009G233200	NA	NA	NA	NA	NA	NA	Phvul.008G170800
Phvul.010G043000	NA	NA	NA	NA	NA	NA	Phvul.008G176200
Phvul.010G052300	NA	NA	NA	NA	NA	NA	Phvul.008G184800
Phvul.010G055900	NA	NA	NA	NA	NA	NA	Phvul.008G188200
Phvul.010G116000	NA	NA	NA	NA	NA	NA	Phvul.008G212400
Phvul.010G126800	NA	NA	NA	NA	NA	NA	Phvul.008G218800
Phvul.010G129200	NA	NA	NA	NA	NA	NA	Phvul.008G219900
Phvul.010G148600	NA	NA	NA	NA	NA	NA	Phvul.008G243900
Phvul.011G001400	NA	NA	NA	NA	NA	NA	Phvul.008G248800
Phvul.011G050000	NA	NA	NA	NA	NA	NA	Phvul.008G278900
Phvul.011G110800	NA	NA	NA	NA	NA	NA	Phvul.008G014800
Phvul.011G110900	NA	NA	NA	NA	NA	NA	Phvul.008G031600
Phvul.011G183700	NA	NA	NA	NA	NA	NA	Phvul.008G032500
Phvul.011G183800	NA	NA	NA	NA	NA	NA	Phvul.008G076500
Phvul.011G213800	NA	NA	NA	NA	NA	NA	Phvul.008G145400
Phvul.011G018000	NA	NA	NA	NA	NA	NA	Phvul.008G191300
Phvul.011G079300	NA	NA	NA	NA	NA	NA	Phvul.008G240900
Phvul.011G080600	NA	NA	NA	NA	NA	NA	Phvul.009G022200
Phvul.011G107000	NA	NA	NA	NA	NA	NA	Phvul.009G025100
Phvul.011G178800	NA	NA	NA	NA	NA	NA	Phvul.009G026400
Phvul.011G210800	NA	NA	NA	NA	NA	NA	Phvul.009G034700
Phvul.011G212800	NA	NA	NA	NA	NA	NA	Phvul.009G078300
Phvul.011G215100	NA	NA	NA	NA	NA	NA	Phvul.009G135200
NA	NA	NA	NA	NA	NA	NA	Phvul.009G166400
NA	NA	NA	NA	NA	NA	NA	Phvul.009G178500
NA	NA	NA	NA	NA	NA	NA	Phvul.009G201600
NA	NA	NA	NA	NA	NA	NA	Phvul.009G203500
NA	NA	NA	NA	NA	NA	NA	Phvul.009G227100
NA	NA	NA	NA	NA	NA	NA	Phvul.009G230400
NA	NA	NA	NA	NA	NA	NA	Phvul.009G232700
NA	NA	NA	NA	NA	NA	NA	Phvul.009G257100
NA	NA	NA	NA	NA	NA	NA	Phvul.009G023700
NA	NA	NA	NA	NA	NA	NA	Phvul.009G028700
NA	NA	NA	NA	NA	NA	NA	Phvul.009G044100
NA	NA	NA	NA	NA	NA	NA	Phvul.009G057500
NA	NA	NA	NA	NA	NA	NA	Phvul.009G072900
NA	NA	NA	NA	NA	NA	NA	Phvul.009G077700
NA	NA	NA	NA	NA	NA	NA	Phvul.009G091500
NA	NA	NA	NA	NA	NA	NA	Phvul.009G121200
NA	NA	NA	NA	NA	NA	NA	Phvul.009G128300
NA	NA	NA	NA	NA	NA	NA	Phvul.009G139100
NA	NA	NA	NA	NA	NA	NA	Phvul.009G185800
NA	NA	NA	NA	NA	NA	NA	Phvul.009G187000
NA	NA	NA	NA	NA	NA	NA	Phvul.009G216500
NA	NA	NA	NA	NA	NA	NA	Phvul.009G247700
NA	NA	NA	NA	NA	NA	NA	Phvul.009G253500
NA	NA	NA	NA	NA	NA	NA	Phvul.009G257600
NA	NA	NA	NA	NA	NA	NA	CUFF.13080.2
NA	NA	NA	NA	NA	NA	NA	Phvul.010G067200
NA	NA	NA	NA	NA	NA	NA	Phvul.010G082300
NA	NA	NA	NA	NA	NA	NA	Phvul.010G094800
NA	NA	NA	NA	NA	NA	NA	Phvul.010G098300
NA	NA	NA	NA	NA	NA	NA	Phvul.010G108300
NA	NA	NA	NA	NA	NA	NA	Phvul.010G110900
NA	NA	NA	NA	NA	NA	NA	Phvul.010G120800
NA	NA	NA	NA	NA	NA	NA	Phvul.010G140300
NA	NA	NA	NA	NA	NA	NA	Phvul.010G155300
NA	NA	NA	NA	NA	NA	NA	Phvul.010G163400
NA	NA	NA	NA	NA	NA	NA	Phvul.010G049300
NA	NA	NA	NA	NA	NA	NA	Phvul.010G053300
NA	NA	NA	NA	NA	NA	NA	Phvul.010G058000
NA	NA	NA	NA	NA	NA	NA	Phvul.010G095600
NA	NA	NA	NA	NA	NA	NA	Phvul.010G100400
NA	NA	NA	NA	NA	NA	NA	Phvul.010G117100
NA	NA	NA	NA	NA	NA	NA	Phvul.011G023600
NA	NA	NA	NA	NA	NA	NA	Phvul.011G025600
NA	NA	NA	NA	NA	NA	NA	Phvul.011G033900
NA	NA	NA	NA	NA	NA	NA	Phvul.011G035200
NA	NA	NA	NA	NA	NA	NA	Phvul.011G036900
NA	NA	NA	NA	NA	NA	NA	Phvul.011G079600
NA	NA	NA	NA	NA	NA	NA	CUFF.14263.2
NA	NA	NA	NA	NA	NA	NA	Phvul.011G212600
NA	NA	NA	NA	NA	NA	NA	Phvul.011G028600
NA	NA	NA	NA	NA	NA	NA	Phvul.011G045000
NA	NA	NA	NA	NA	NA	NA	Phvul.011G085300
NA	NA	NA	NA	NA	NA	NA	Phvul.011G091600
NA	NA	NA	NA	NA	NA	NA	Phvul.011G105500
NA	NA	NA	NA	NA	NA	NA	CUFF.14356.1
NA	NA	NA	NA	NA	NA	NA	Phvul.011G123600
NA	NA	NA	NA	NA	NA	NA	Phvul.011G190300
NA	NA	NA	NA	NA	NA	NA	Phvul.011G214200
NA	NA	NA	NA	NA	NA	NA	Phvul.L002000
NA	NA	NA	NA	NA	NA	NA	Phvul.L010300
